# Supplementary material for: Occurrence of Vibrio spp. in Selected Recreational Water Bodies in Belgium during 2021 Bathing Season
Source: Int J Environ Res Public Health. 2023 Oct 17;20(20):6932. doi: 10.3390/ijerph20206932 (PMC10606296; doi:10.3390/ijerph20206932)
Supplement: Supplementary file 1 [file ijerph-20-06932-s001.zip]

Archive with 1 entries (1 files):
- ijerph-2592194-supplementary.pdf
